# Supplementary material for: Enzymatic Hydrolysis of Resorcylic Acid Lactones by an Aeromicrobium sp
Source: Toxins (Basel). 2024 Sep 19;16(9):404. doi: 10.3390/toxins16090404 (PMC11435890; doi:10.3390/toxins16090404)
Supplement: Supplementary file 1 [file toxins-16-00404-s001.zip]

Archive with 1 entries (1 files):
- toxins-3140492-supplementary.pdf
